# Supplementary material for: Gut microbiome composition is associated with spatial structuring and social interactions in semi-feral Welsh Mountain ponies
Source: Microbiome. 2018 Nov 22;6:207. doi: 10.1186/s40168-018-0593-2 (PMC6251106; doi:10.1186/s40168-018-0593-2)
Supplement: Supplementary file 2 — Microbiome analysis code as an RMarkdown file. (RMD 29 kb) [file 40168_2018_593_MOESM2_ESM.rmd]

---
title: "Welsh_ponies"
output: html_document
---

```{r setup, include=FALSE}
knitr::opts_chunk$set(echo = TRUE)
```

```{r}
path <- "/Users/rachaelantwis/Dropbox/Research/Bioinformatics/MiSeq_data/Mixed_run_June2017/Wild_Ponies"
list.files(path)
```

```{r}
library(dada2)
library(ggplot2)
library(phyloseq)
library(vegan)
library(RColorBrewer)
library(DESeq2)
library(microbiome)
library(gridExtra)
```

#Preprocessing
```{r}
#FILTER AND TRIM 

  #Sort ensures forward/reverse reads are in same order
  fnFs <- sort(list.files(path, pattern="_R1_001.fastq"))
  fnRs <- sort(list.files(path, pattern="_R2_001.fastq"))
  
  #Extract sample names, assuming filenames have format: SAMPLENAME_XXX.fastq
  sample.names <- sapply(strsplit(fnFs, "_"), `[`, 1)
  
  #Specify the full path to the fnFs and fnRs
  fnFs <- file.path(path, fnFs)
  fnRs <- file.path(path, fnRs)
  
#INSPECTION OF QUALITY PROFILES  
  
  plotQualityProfile(fnFs[1:2])
  plotQualityProfile(fnRs[1:2])
  
#FILTERING AND TRIMMING 
  
  #File Path Admin
  filt_path <- file.path(path, "filtered") 
  
  #Place filtered files in filtered/ subdirectory
  filtFs <- file.path(filt_path, paste0(sample.names, "_F_filt.fastq.gz"))
  filtRs <- file.path(filt_path, paste0(sample.names, "_R_filt.fastq.gz"))
  
  #Filter and Trim 
  out <- filterAndTrim(fnFs, filtFs, fnRs, filtRs, truncLen=c(240,160),
                       maxN=0, maxEE=c(2,2), truncQ=2, rm.phix=TRUE,
                       compress=TRUE, multithread=TRUE)
  head(out)
  
#LEARNING ERROR RATES
  
  errF <- learnErrors(filtFs, multithread=TRUE)
  errR <- learnErrors(filtRs, multithread=TRUE)

    #Plot Error Rates
      plotErrors(errF, nominalQ=TRUE)
   
#DEREPLICATION / IDENTIFIYNG UNIQUE SEQUENCES
  
  derepFs <- derepFastq(filtFs, verbose=TRUE)
  derepRs <- derepFastq(filtRs, verbose=TRUE)
  
  #Name the derep-class objects by the sample names
  names(derepFs) <- sample.names
  names(derepRs) <- sample.names
    

#INFERENCE OF SEQUENCE VARIANTS IN EACH SAMPLE 
  
  #F
  dadaFs <- dada(derepFs, err=errF, multithread=TRUE)
  
  #R
  dadaRs <- dada(derepRs, err=errR, multithread=TRUE)
  
    #insepct
      dadaFs[[1]]
      
      
#MERGE PAIRED READS
      
      mergers <- mergePairs(dadaFs, derepFs, dadaRs, derepRs, verbose=TRUE)
      # Inspect the merger data.frame from the first sample
      head(mergers[[1]])
  
#MAKE SEQUENCE VARIANT TABLE
      
      seqtab <- makeSequenceTable(mergers)    
      
      #Distribtuion of Sequence Lengths - v4.16S should be around 250, so trim anything outside of 240-260 range.
      table(nchar(getSequences(seqtab)))
      
      #How many over 260
      sizedist<-data.frame(t(table(nchar(getSequences(seqtab)))))
      filtseqs<-sum(sizedist[,3][which(as.numeric(as.character(sizedist[,2]))>260)])
      filtseqs/sum(sizedist[,3])
      
      #Strip Out Seqeunces that Are Over the Expected Length
      seqtab2 <- seqtab[,nchar(colnames(seqtab)) %in% seq(240,260)]
      table(nchar(getSequences(seqtab2)))
      
      
#REMOVE CHIMERA
      
      seqtab.nochim <- removeBimeraDenovo(seqtab2, method="consensus", multithread=TRUE, verbose=TRUE)
      dim(seqtab.nochim)
      
      #% Seqeunces Removed
      1-sum(seqtab.nochim)/sum(seqtab2)

            
#TRACK READS THROUGH PIPELINE
      
      getN <- function(x) sum(getUniques(x))
      track <- cbind(out, sapply(dadaFs, getN), sapply(mergers, getN), rowSums(seqtab2), rowSums(seqtab.nochim))
      colnames(track) <- c("input", "filtered", "denoised", "merged", "tabled", "nonchim")
      rownames(track) <- sample.names
      head(track)
  
#ASSIGN TAXONOMY AND SPECIES
      
      #Genera
      tt <- assignTaxonomy(seqtab.nochim, "/Users/rachaelantwis/Dropbox/Research/Bioinformatics/MiSeq_data/silva_nr_v128_train_set.fa",multithread = TRUE)
      unname(head(tt))
      
      tt.plus <- addSpecies(tt, "/Users/rachaelantwis/Dropbox/Research/Bioinformatics/MiSeq_data/silva_species_assignment_v128.fa", verbose=TRUE)
      
```

```{r}
#EXPORT TO PHYLOSEQ AND MERGE WITH SAMPLE DATA
      
      #Tidying Up Sample Data
        samples.out <- data.frame(Sample=rownames(seqtab.nochim))
      
      #Import sample dataset
      library(readr)
      Sample_data <- read_csv("/Users/rachaelantwis/Dropbox/Research/Current/Papers/Ponies_microbiomes/Pony_metadata.csv")
      View(Sample_data)
      
        sample.info<-Sample_data
        head(sample.info)
        
      #Samples as factor
        sample.info$Sample<-as.factor(sample.info$Sample)
        
      #Others as factors
      sample.info$ID<-as.factor(sample.info$ID)
      sample.info$Band<-as.factor(sample.info$Band)
      sample.info$Sex<-as.factor(sample.info$Sex)
      sample.info$Stage<-as.factor(sample.info$Stage)
      sample.info$Season<-as.factor(sample.info$Season)
      sample.info$Month<-as.factor(sample.info$Month)
      sample.info$Lifestage<-as.factor(sample.info$Lifestage)
      
      #Merge the Sample ID data from dada2 with the metadata  
        sample.merge<-merge(sample.info,samples.out,by="Sample",all.y=TRUE)
        nrow(sample.merge)
        #tail(sample.merge)
        
      #Rownames of sample data are sample IDs
        rownames(sample.merge)<-sample.merge$Sample
        
      #Add an indicator variable for whether a sample is a sample or a negative
        sample.merge$sampletype<-"sample"
        sample.merge$sampletype[grep("BLANK",sample.merge$Sample)]<-"negative"
      
      #Export to Phyloseq
        library(phyloseq)
        
        ps <- phyloseq(tax_table(tt.plus), sample_data(sample.merge), otu_table(seqtab.nochim, taxa_are_rows = FALSE))
        
        taxa_names(ps) <- paste("SV",seq(nrow(tt.plus)))

        
#Removing contaminants found in the negatives and finish cleaning the data

 #Identify the samples (columns) that are negative controls
        otuloc<-grep("negative",sample_data(ps)$sampletype)

    #Evaluate if any SVs (rows) are >0 for negatives (positive SV counts)
        otus.in.neg<-(otu_table(ps)[,otuloc]>0)
        sum(otus.in.neg)
        taxa_names(otus.in.neg) #identifies them
  
        prune_negatives = function(ps, negative, sample) {
  negs.n1 = prune_taxa(taxa_sums(negative)>=1, negative) 
  samps.n1 = prune_taxa(taxa_sums(sample)>=1, sample) 
  allTaxa <- names(sort(taxa_sums(ps),TRUE))
  negtaxa <- names(sort(taxa_sums(negs.n1),TRUE))
  taxa.noneg <- allTaxa[!(allTaxa %in% negtaxa)]
  return(prune_taxa(taxa.noneg,samps.n1))
        }
        
        neg.cts = subset_samples(ps, sampletype == "negative")
        samples = subset_samples(ps, sampletype == "sample")
        ps2 = prune_negatives(ps,neg.cts,samples)
      
    #Remove Negative and un-used samples
        ps3 <- prune_samples(sample_names(ps2) != "BLANK1", ps2)
        ps4 <- prune_samples(sample_names(ps3) != "P77", ps3)
        ps5 <- prune_samples(sample_names(ps4) != "P125", ps4)
    
    #Check they have gone
        sample_sums(ps5)
    
        final.data<-ps5    
    
    #Removing OTUs with fewer than 10 reads
        final.data.reduced<-prune_taxa(taxa_sums(final.data)>10,final.data)
        
    #How Many Taxa Did We Lose?    
        ntaxa(final.data); ntaxa(final.data.reduced)
        ntaxa(final.data)- ntaxa(final.data.reduced)
    
        
        ###############
        #Post-QC Library Stats
        ###############
        
        median(sample_sums(final.data))
        range(sample_sums(final.data))
        final.data
        
        median(sample_sums(final.data.reduced))
        range(sample_sums(final.data.reduced))
        final.data.reduced
        
        
        #Check the column names of the data and change if necessary
colnames(tax_table(final.data.reduced))
colnames(tax_table(final.data.reduced)) <- c("Kingdom", "Phylum", "Class", "Order", "Family", "Genus", "Species")
colnames(tax_table(final.data.reduced))

#####Take out non-bacteria
final <- subset_taxa(final.data.reduced, Kingdom == "Bacteria" & Family  != "mitochondria" & Family  != "Mitochondria" & Class   != "Chloroplast")
```

#Replacing NAs with taxa names
```{r}
library(stringr)

tax <- data.frame(tax_table(final))

tax.clean <- data.frame(row.names = row.names(tax),
Kingdom = str_replace(tax[,1], "D_0__",""),
Phylum = str_replace(tax[,2], "D_1__",""),
Class = str_replace(tax[,3], "D_2__",""),
Order = str_replace(tax[,4], "D_3__",""),
Family = str_replace(tax[,5], "D_4__",""),
Genus = str_replace(tax[,6], "D_5__",""),
Species = str_replace(tax[,7], "D_6__",""),
stringsAsFactors = FALSE)
tax.clean[is.na(tax.clean)] <- ""

for (i in 1:7){ tax.clean[,i] <- as.character(tax.clean[,i])}
####### Fille holes in the tax table
tax.clean[is.na(tax.clean)] <- ""
for (i in 1:nrow(tax.clean)){

#Fill in missing taxonomy

if (tax.clean[i,2] == ""){
kingdom <- paste("Kingdom_", tax.clean[i,1], sep = "")
tax.clean[i, 2:7] <- kingdom
} else if (tax.clean[i,3] == ""){
phylum <- paste("Phylum_", tax.clean[i,2], sep = "")
tax.clean[i, 3:7] <- phylum
} else if (tax.clean[i,4] == ""){
class <- paste("Class_", tax.clean[i,3], sep = "")
tax.clean[i, 4:7] <- class
} else if (tax.clean[i,5] == ""){
order <- paste("Order_", tax.clean[i,4], sep = "")
tax.clean[i, 5:7] <- order
} else if (tax.clean[i,6] == ""){
family <- paste("Family_", tax.clean[i,5], sep = "")
tax.clean[i, 6:7] <- family
} else if (tax.clean[i,7] == ""){
tax.clean$Species[i] <- paste("Genus",tax.clean$Genus[i], sep = "_")
}
}

tax_table(final) <- as.matrix(tax.clean)

tax.check <- tax_table(final)
write.csv(tax.check, file='tax.check.csv')
```

#Visualise taxa according to band and stage
```{r}
individual.for.plot = merge_samples(final, "Band")
sample_data(individual.for.plot)$Band <- levels(sample_data(final)$Band)
class.plot = tax_glom(individual.for.plot, "Class")
for.plot.ra = transform_sample_counts(class.plot, function(x) 100 * x/sum(x))

plot_bar(for.plot.ra, "Band", fill = "Class") + coord_flip()  + labs(y="Relative abundance (%)") + theme(axis.text.x = element_text(angle = 90, vjust=0.5, hjust=1)) + theme(legend.text=element_text(size=10))

individual.for.plot = merge_samples(final, "Lifestage")
sample_data(individual.for.plot)$Lifestage <- levels(sample_data(final)$Lifestage)
class.plot = tax_glom(individual.for.plot, "Class")
for.plot.ra = transform_sample_counts(class.plot, function(x) 100 * x/sum(x))

plot_bar(for.plot.ra, "Lifestage", fill = "Class") + coord_flip()  + labs(y="Relative abundance (%)") + labs(x="Life-stage") + theme(axis.text.x = element_text(angle = 90, vjust=0.5, hjust=1)) + theme(legend.text=element_text(size=10))
```

```{r}
#Transform to relative abundance for further analysis
individual.samples = transform_sample_counts(final, function(x){x / sum(x)})
```

#Community analyses for ID
```{r}
#ID Adonis
library(vegan)
GPdist = phyloseq::distance(individual.samples, "bray")
GPNMDS = ordinate(individual.samples, "NMDS", GPdist)
adonis(GPdist ~ ID, as(sample_data(individual.samples), "data.frame"))

#Plot NMDS with centroids
centroids.nmds <- ordinate(individual.samples, method="NMDS", distance="bray")
scrs <- scores(centroids.nmds, display = 'sites')
scrs <- cbind(as.data.frame(scrs), ID = sample_data(individual.samples)$ID)
cent <- aggregate(cbind(NMDS1, NMDS2) ~ ID, data = scrs, FUN = "mean")
segs <- merge(scrs, setNames(cent, c("ID","oNMDS1","oNMDS2")),
              by = "ID", sort = FALSE)

ggplot(scrs, aes(x = NMDS1, y = NMDS2, colour = ID)) +
  geom_segment(data = segs,
               mapping = aes(xend = oNMDS1, yend = oNMDS2)) + # spiders
  geom_point(data = cent, size = 5) +                         # centroids
  geom_point() +                                              # sample scores
  coord_fixed() + xlim(-1, 1) + ylim(-1, 1)
```

#Core microbiome of individual samples
```{r}
pseq <- final
meta <- meta(pseq)
taxonomy <- tax_table(pseq)

pseq.rel <- microbiome::transform(final, "compositional")
colnames(tax_table(pseq.rel))
core.taxa.standard <- core_members(pseq.rel, detection = 0.001, prevalence = 99/100)
core.taxa.standard
tax_table(pseq.rel) #to get names
pseq.core <- core(pseq.rel, detection = 0.001, prevalence = 0.99) #makes phyloseq if needed
core.taxa <- taxa(pseq.core)

#NMDS plot for ID
merged.core.nmds <- ordinate(pseq.core, method="NMDS", distance="bray")
scrs <- scores(merged.core.nmds, display = 'sites')
scrs <- cbind(as.data.frame(scrs), ID = sample_data(pseq.core)$ID)
cent <- aggregate(cbind(NMDS1, NMDS2) ~ ID, data = scrs, FUN = "mean")
segs <- merge(scrs, setNames(cent, c("ID","oNMDS1","oNMDS2")),
              by = "ID", sort = FALSE)

ggplot(scrs, aes(x = NMDS1, y = NMDS2, colour = ID)) +
  geom_segment(data = segs,
               mapping = aes(xend = oNMDS1, yend = oNMDS2)) + # spiders
  geom_point(data = cent, size = 5) +                         # centroids
  geom_point() +                                              # sample scores
  coord_fixed() + xlim(-1, 1) + ylim(-1, 1)

#Adonis for ID
GPdist = phyloseq::distance(pseq.core, "bray")
GPNMDS = ordinate(pseq.core, "NMDS", GPdist)
adonis(GPdist ~ ID, as(sample_data(pseq.core), "data.frame"))
```

#JSD analyses for within/between individuals
```{r}
#Extract distance (Jensen-Shannon Divergence: https://github.com/joey711/phyloseq/blob/master/R/distance-methods.R)
individual.jsd <- distance(individual.samples, "jsd", parallel=TRUE) #If you experience an error, detach and reattach Phyloseq
jsd.matrix <- as.matrix(individual.jsd)
write.csv(jsd.matrix, file='individual.jsd.csv')

individual.PCoA <- ordinate(individual.samples, "PCoA", individual.jsd) # Perform principle coordinate analysis
p <- plot_ordination(individual.samples, individual.PCoA, color="Band", shape="Sex") 
p <- p + geom_point(size=5, alpha=0.5)

#Within and between-individual variation
#Reimport with metadata combined to look at maternal effect
within.between.comparison <- read.csv("within.between.comparison.csv")
within.between.comparison <- as.data.frame(within.between.comparison)
attach(within.between.comparison)
hist(JSD)

library(car)
library(ggplot2)
library(multcomp)
library(lme4)

mod5 <- lmer(JSD ~ Type + (1|ID1) + (1|ID2) + (1|Band))
car::Anova(mod5)

library(Rmisc)
summary <- summarySE(within.between.comparison, measurevar="JSD", groupvars=c("Type"))
summary
summary$Type <- factor(summary$Type)

#Barchart
ggplot(summary, aes(x=Type, y=JSD, fill = Type, width = 0.6)) + 
    geom_bar(position=position_dodge(), stat="identity") +
    geom_errorbar(aes(ymin=JSD-se, ymax=JSD+se),
                  width=.2,                    # Width of the error bars
                  position=position_dodge(.9)) + labs(y="Jensen-Shannon Divergence Metric") + labs(x="") + theme(legend.position="none", text = element_text(size=12)) +
    scale_fill_brewer(palette="Set1")

#Calculate summary data
library(plyr)
library(dplyr)
summary.variation <- ddply(within.between.comparison, c("Type"), summarise,
               N    = length(JSD),
               mean = mean(JSD),
               sd   = sd(JSD),
               se   = sd / sqrt(N)
)
summary.variation
```


#Merge data within individuals
```{R}
df <- as.data.frame(lapply(sample_data(final),function (y) if(class(y)!="factor" ) as.factor(y) else y),stringsAsFactors=T) #change any non-factors to factors
row.names(df) <- sample_names(final) 
sample_data(final) <- sample_data(df)

rm(mean)
merged.raw = merge_samples(final, "ID", fun=mean)
SD = merge_samples(sample_data(final), "ID")
print(SD)
print(merged.raw)
sample_names(merged.raw)
identical(SD, sample_data(merged.raw))

sample_data(merged.raw)
sample_data(merged.raw)$ID <- factor(sample_names(merged.raw))
sample_data(merged.raw) #Check these have the right labels

#Import merged sample data
library(readr)
sample_data_merge <- read_csv("/Users/rachaelantwis/Dropbox/Research/Current/Papers/Ponies_microbiomes/Pony_sample_merge.csv")
View(sample_data_merge)

sample_data_merge$ID<-as.factor(sample_data_merge$ID)
sample_data_merge$Band<-as.factor(sample_data_merge$Band)
sample_data_merge$Band_Sex_Age<-as.factor(sample_data_merge$Band_Sex_Age)
sample_data_merge$Sex_Age<-as.factor(sample_data_merge$Sex_Age)
sample_data_merge$Offspring<-as.factor(sample_data_merge$Offspring)
sample_data_merge$Sex<-as.factor(sample_data_merge$Sex)
sample_data_merge$Stage<-as.factor(sample_data_merge$Stage)
sample_data_merge$Age<-as.factor(sample_data_merge$Age)
sample.info$Lifestage<-as.factor(sample.info$Lifestage)


#### Change everything else
sample_data(merged.raw)$Band <- sample_data_merge$Band[match(sample_data(merged.raw)$ID, sample_data_merge$ID)]
sample_data(merged.raw)$Band_Sex_Age <- sample_data_merge$Band_Sex_Age[match(sample_data(merged.raw)$ID, sample_data_merge$ID)]
sample_data(merged.raw)$Sex_Age <- sample_data_merge$Sex_Age[match(sample_data(merged.raw)$ID, sample_data_merge$ID)]
sample_data(merged.raw)$Offspring <- sample_data_merge$Offspring[match(sample_data(merged.raw)$ID, sample_data_merge$ID)]
sample_data(merged.raw)$Sex <- sample_data_merge$Sex[match(sample_data(merged.raw)$ID, sample_data_merge$ID)]
sample_data(merged.raw)$Year_of_birth <- sample_data_merge$Year_of_birth[match(sample_data(merged.raw)$ID, sample_data_merge$ID)]
sample_data(merged.raw)$Stage <- sample_data_merge$Stage[match(sample_data(merged.raw)$ID, sample_data_merge$ID)]
sample_data(merged.raw)$Age <- sample_data_merge$Age[match(sample_data(merged.raw)$ID, sample_data_merge$ID)]
sample_data(merged.raw)$Season <- sample_data_merge$Season[match(sample_data(merged.raw)$ID, sample_data_merge$ID)]
sample_data(merged.raw)
sample_data(merged.raw)$Lifestage <- sample_data_merge$Lifestage[match(sample_data(merged.raw)$ID, sample_data_merge$ID)]
sample_data(merged.raw)

#Transform to relative abundance for merged samples
relative.abundance.merge = transform_sample_counts(merged.raw, function(x){x / sum(x)})

#Plot NMDS with centroids for bands
centroids.band <- ordinate(relative.abundance.merge, method="NMDS", distance="bray")
scrs <- scores(centroids.band, display = 'sites')
scrs <- cbind(as.data.frame(scrs), Band = sample_data(relative.abundance.merge)$Band)
cent <- aggregate(cbind(NMDS1, NMDS2) ~ Band, data = scrs, FUN = "mean")
segs <- merge(scrs, setNames(cent, c("Band","oNMDS1","oNMDS2")),
              by = "Band", sort = FALSE)

ggplot(scrs, aes(x = NMDS1, y = NMDS2, colour = Band)) +
  geom_segment(data = segs,
               mapping = aes(xend = oNMDS1, yend = oNMDS2)) + # spiders
  geom_point(data = cent, size = 5) +                         # centroids
  geom_point() +                                              # sample scores
  coord_fixed() + xlim(-0.5, 1) + ylim(-0.5, 0.5)

#Plot NMDS with centroids for lifestages
centroids.stage <- ordinate(relative.abundance.merge, method="NMDS", distance="bray")
scrs <- scores(centroids.stage, display = 'sites')
scrs <- cbind(as.data.frame(scrs), Lifestage = sample_data(relative.abundance.merge)$Lifestage)
cent <- aggregate(cbind(NMDS1, NMDS2) ~ Lifestage, data = scrs, FUN = "mean")
segs <- merge(scrs, setNames(cent, c("Lifestage","oNMDS1","oNMDS2")),
              by = "Lifestage", sort = FALSE)

ggplot(scrs, aes(x = NMDS1, y = NMDS2, colour = Lifestage)) +
  geom_segment(data = segs,
               mapping = aes(xend = oNMDS1, yend = oNMDS2)) + # spiders
  geom_point(data = cent, size = 5) +                         # centroids
  geom_point() +                                              # sample scores
  coord_fixed() + xlim(-0.5, 1) + ylim(-0.5, 0.5)  +
  scale_colour_brewer(palette="Set2")

#Adonis for Band, Sex and Lifestage
GPdist = phyloseq::distance(relative.abundance.merge, "bray")
GPNMDS = ordinate(relative.abundance.merge, "NMDS", GPdist)
adonis(GPdist ~ Band+Lifestage+Sex, as(sample_data(relative.abundance.merge), "data.frame"))
```

#Core microbiome of merged for plots plus community analyses
```{r}
pseq <- merged.raw
meta <- meta(pseq)
taxonomy <- tax_table(pseq)

pseq.rel <- microbiome::transform(merged.raw, "compositional")
colnames(tax_table(pseq.rel))
core.taxa.standard <- core_members(pseq.rel, detection = 0.001, prevalence = 99/100)
core.taxa.standard
tax_table(pseq.rel) #to get names
pseq.core <- core(pseq.rel, detection = 0.001, prevalence = .99) #makes phyloseq if needed
core.taxa <- taxa(pseq.core)

# Set different detection levels and prevalence
prevalences <- seq(.05, 1, .01) #99% prevalence
detections <- 10^seq(log10(1e-3), log10(.2), length = 10) #(1e-3) = 0.001% abundance; change "-3" to -2 to increase to 0.01%
p <- plot_core(pseq.core, plot.type = "heatmap", colours = rev(brewer.pal(5, "Spectral")),
     min.prevalence = 0.1, prevalences = prevalences, detections = detections) +
    xlab("Detection Threshold (Relative Abundance (%))")
print(p) 

#If this is being problematic, export pseq as an R object and run separately
#saveRDS(pseq, "pseq.rds")
#Open new session
#ps <- readRDS("pseq.rds")
#pseq.rel <- microbiome::transform(ps, "compositional") 
#Go from this point onwards (from above)

#Check you have species names
colnames(tax_table(pseq.rel)) 

#Add taxonomic information back in
taxic <- as.data.frame(pseq.rel@tax_table) 
taxic$OTU <- row.names(taxic)
# convert it into a matrix.
taxmat <- as.matrix(taxic)
# convert into phyloseq compaitble file.
new.tax <- tax_table(taxmat)  
# incroporate into phyloseq Object
tax_table(pseq.rel) <- new.tax

# at family level and all unclassified at family level will be put into to "others" 
pseq.genus <- aggregate_taxa(pseq.rel, "Genus")

#Set detection levels and prevalence
prevalences <- seq(.5, 1, .1)
detections <- 10^seq(log10(1e-3), log10(.2), length = 10) 
#(1e-3) = 0.001% abundance; change "-3" to -2 to increase to 0.01%

p <- plot_core(pseq.genus, plot.type = "heatmap", colours = rev(brewer.pal(5, "Spectral")),
min.prevalence = 0.01, prevalences = prevalences, detections = detections) +
xlab("Detection Threshold (Relative Abundance (%))")
print(p)

#NMDS plot for band
merged.core.nmds <- ordinate(pseq.core, method="NMDS", distance="bray")
scrs <- scores(merged.core.nmds, display = 'sites')
scrs <- cbind(as.data.frame(scrs), Band = sample_data(pseq.core)$Band)
cent <- aggregate(cbind(NMDS1, NMDS2) ~ Band, data = scrs, FUN = "mean")
segs <- merge(scrs, setNames(cent, c("Band","oNMDS1","oNMDS2")),
              by = "Band", sort = FALSE)

ggplot(scrs, aes(x = NMDS1, y = NMDS2, colour = Band)) +
  geom_segment(data = segs,
               mapping = aes(xend = oNMDS1, yend = oNMDS2)) + # spiders
  geom_point(data = cent, size = 5) +                         # centroids
  geom_point() +                                              # sample scores
  coord_fixed() + xlim(-1, 1) + ylim(-1, 1)

#NMDS plot for lifestage
merged.core.nmds <- ordinate(pseq.core, method="NMDS", distance="bray")
scrs <- scores(merged.core.nmds, display = 'sites')
scrs <- cbind(as.data.frame(scrs), Lifestage = sample_data(pseq.core)$Lifestage)
cent <- aggregate(cbind(NMDS1, NMDS2) ~ Lifestage, data = scrs, FUN = "mean")
segs <- merge(scrs, setNames(cent, c("Lifestage","oNMDS1","oNMDS2")),
              by = "Lifestage", sort = FALSE)

ggplot(scrs, aes(x = NMDS1, y = NMDS2, colour = Lifestage)) +
  geom_segment(data = segs,
               mapping = aes(xend = oNMDS1, yend = oNMDS2)) + # spiders
  geom_point(data = cent, size = 5) +                         # centroids
  geom_point() +                                              # sample scores
  coord_fixed() + xlim(-1, 1) + ylim(-1, 1)

#Adonis for Band, Sex and Lifestage
GPdist = phyloseq::distance(pseq.core, "bray")
GPNMDS = ordinate(pseq.core, "NMDS", GPdist)
adonis(GPdist ~ Band+Lifestage+Sex, as(sample_data(pseq.core), "data.frame"))
```

#Indicator analysis
```{r}
#subset off juveniles
juveniles <- subset_samples(merged.raw, Stage == "Juvenile")

genus.level = tax_glom(juveniles, taxrank="Genus")
genus.ra = transform_sample_counts(genus.level, function(x){x / sum(x)})

#coerce into dataframes
otus.gen <- otu_table(genus.ra)
write.csv(otus.gen, file='otus.gen.csv')

tax.gen <- tax_table(genus.ra)
write.csv(tax.gen, file='tax.gen.csv')

sam.gen <- sample_data(genus.ra)
write.csv(sam.gen, file='sam.gen.csv')

#manually populate SV table with sample info and genera names

#reimport
indicator.genus <- read_csv("/Users/rachaelantwis/Dropbox/Research/Current/Papers/Ponies_microbiomes/Manuscript/Welsh_Pony_Analysis/indicator.juveniles.csv")

library(indicspecies)
groups <- indicator.genus$Lifestage
data <- indicator.genus[,c(5:192)]
ind.analysis = multipatt(data, groups, func = "IndVal")
summary(ind.analysis, indvalcomp=TRUE)
```


#Social networks and interactions
```{r}
#Extract NMDS scores for merged samples (relative abundance)
vegan_otu <- function(final) {
    OTU <- otu_table(final)
    if (taxa_are_rows(OTU)) {
        OTU <- t(OTU)
    }
    return(as(OTU, "matrix"))
}

#Extract NMDS scores of merged samples
otus<-vegan_otu(relative.abundance.merge)
pony.nmds<-metaMDS(otus,k=2,trymax=100,distance="bray")
nmds.scores<-data.frame(scores(pony.nmds))
nmds.scores$ID<-rownames(nmds.scores)
nmds.scores$ID<-as.factor(nmds.scores$ID)
ps.scores <- phyloseq(sample_data(nmds.scores))
with.scores <- merge_phyloseq(ps.scores, relative.abundance.merge, by="ID",all.y=TRUE)
with.scores <- sample_data(with.scores)
write.csv(with.scores, file='scores.csv')

poniesNDMS <- read.csv("scores.csv")

#calculate pairwise distance
pony_coor <- poniesNDMS[,c(3:4)]
rownames(pony_coor) <- poniesNDMS$ID
pony_dist <- dist(pony_coor, method= "euclidean")
pony_matrix<- as.matrix(pony_dist)

#save
write.csv(pony_matrix, "pony_dist_matrix.csv")


#load 2014 association matrix
pony_association14 <- read.csv("2014_associationindex.csv",row.names = "WEIGHTINGS")
pony_ass14 <- as.data.frame(pony_association14)
pony_ass_sort14 <- pony_ass14[order(row.names(pony_ass14)),order(names(pony_ass14))]

pony_subset <- poniesNDMS$ID

pony_ass_sub14 <- as.matrix(pony_ass_sort14[row.names(pony_ass_sort14) %in% pony_subset,colnames(pony_ass_sort14) %in% pony_subset])

#correlate the two matrices
cor_mat <- cor.test(as.vector(pony_ass_sub14),as.vector(pony_matrix), method = "pearson")


#Extract distance from merged samples (Jensen-Shannon Divergence: https://github.com/joey711/phyloseq/blob/master/R/distance-methods.R)
merged.jsd <- distance(relative.abundance.merge, "jsd", parallel=TRUE) #If you experience an error, detach and reattach Phyloseq
jsd.merge.matrix <- as.matrix(merged.jsd)
write.csv(jsd.merge.matrix, file='merged.jsd.csv')

#Reimport with metadata combined to look at maternal effect
maternal.effect <- read.csv("maternal_effect.csv")
maternal.effect <- as.data.frame(maternal.effect)
attach(maternal.effect)
hist(JSD)

require(car)
require(compute.es)
require(effects)
require(ggplot2)
require(multcomp)
require(pastecs)
require(WRS)

mod1 <- lmer(JSD ~ Relationship + (1|Mare) + (1|Juvenile) + (1|Band))
car::Anova(mod1)

#pairwise comparisons based on contrast matrix
allmod.refgrid <- ref.grid(mod1)
allmod.refgrid
summary(allmod.refgrid)
contrast(allmod.refgrid, "pairwise")

maternal.effect.graphs <- read.csv("maternal_effect_copy.csv")
maternal.effect.graphs <- as.data.frame(maternal.effect.graphs)
attach(maternal.effect.graphs)

library(Rmisc)
summary <- summarySE(maternal.effect.graphs, measurevar="JSD", groupvars=c("Relationship"))
summary
summary$Relationship <- factor(summary$Relationship)

level_order <- c('Mother and offspring', 'Non-maternal mare and juvenile', 'Foal-less mare and juvenile')

# Error bars represent standard error of the mean
ggplot(summary, aes(x=factor(Relationship, levels=level_order), y=JSD, fill = Relationship, width = 0.6)) + 
    geom_bar(position=position_dodge(), stat="identity") +
    geom_errorbar(aes(ymin=JSD-se, ymax=JSD+se),
                  width=.2,                    # Width of the error bars
                  position=position_dodge(.9)) + labs(y="Jensen-Shannon Divergence Metric") + labs(x="") + theme(legend.position="none", text = element_text(size=12)) +
    scale_fill_brewer(palette="Dark2")


detach(maternal.effect)

#Reimport with metadata combined to look at stallion effect
stallion.mare <- read.csv("/Users/rachaelantwis/Dropbox/Research/Current/Papers/Ponies/Welsh_Pony_Analysis/stallion_mare.csv")
stallion.mare <- as.data.frame(stallion.mare)
attach(stallion.mare)
hist(JSD)

mod2 <- lmer(JSD ~ Relationship + (1|ID1) + (1|ID2) + (1|Band))
car::Anova(mod2)

#Boxplot with points for mean
bp.mod2 <- ggplot(data=stallion.mare, aes(x=Relationship, y=JSD, fill=Relationship)) + geom_boxplot() +
     stat_summary(fun.y="mean", colour="black", geom="point", 
                           shape=18, size=3, show.legend = FALSE)

bp.mod2 + theme(legend.position="none")

#Bar chart
summary <- summarySE(stallion.mare, measurevar="JSD", groupvars=c("Relationship"))
summary
summary$Relationship <- factor(summary$Relationship)

# Error bars represent standard error of the mean
ggplot(summary, aes(x=factor(Relationship), y=JSD, fill = Relationship, width = 0.6)) + 
    geom_bar(position=position_dodge(), stat="identity") +
    geom_errorbar(aes(ymin=JSD-se, ymax=JSD+se),
                  width=.2,                    # Width of the error bars
                  position=position_dodge(.9)) + labs(y="Jensen-Shannon Divergence Metric") + labs(x="") + theme(legend.position="none", text = element_text(size=12)) +
    scale_fill_brewer(palette="Set2")

```

#JSD distances for within/between bands
```{r}
#Use merged.jsd.csv as produced above
#Reimport file organised by band-band categories

band.jsd <- read.csv("/Users/rachaelantwis/Dropbox/Research/Current/Papers/Ponies_microbiomes/Manuscript/Welsh_Pony_Analysis/Band_jsd.csv")
band.jsd <- as.data.frame(band.jsd)
attach(band.jsd)
hist(JSD)

#one-way ANOVA
fit <- aov(JSD ~ Band_band, data=band.jsd)
summary(fit)
TukeyHSD(fit)
barplot(fit)

#Boxplot
bp <- ggplot(data=band.jsd, aes(x=Band_band, y=JSD)) + geom_boxplot() +
     stat_summary(fun.y=mean, colour="black", geom="point", 
                           shape=18, size=3, show.legend = FALSE) 

bp + theme(legend.position="none") + labs(y="Jensen-Shannon Divergence Metric") + labs(x="")

library(Rmisc)
summary <- summarySE(band.jsd, measurevar="JSD", groupvars=c("Band_band"))
summary
summary$Band_band <- factor(summary$Band_band)

#Barchart
ggplot(summary, aes(x=Band_band, y=JSD, fill = Band_band, width = 0.6)) + 
    geom_bar(position=position_dodge(), stat="identity") +
    geom_errorbar(aes(ymin=JSD-se, ymax=JSD+se),
                  width=.2,                    # Width of the error bars
                  position=position_dodge(.9)) + labs(y="Jensen-Shannon Divergence Metric") + labs(x="") + theme(legend.position="none", text = element_text(size=12)) +
    scale_fill_brewer(palette="Set1")
```
