# Supplementary material for: Gut microbiome composition is associated with spatial structuring and social interactions in semi-feral Welsh Mountain ponies
Source: Microbiome. 2018 Nov 22;6:207. doi: 10.1186/s40168-018-0593-2 (PMC6251106; doi:10.1186/s40168-018-0593-2)
Supplement: Supplementary file 4 — Sample sheet. (CSV 4 kb) [file 40168_2018_593_MOESM4_ESM.csv]

Sample	Date of sample	ID	Band	Sex	Lifestage
P10	21/08/2014	Rawn	Valley	Female	Adult
P100	05/11/2014	Ruby	Aber	Female	Adult
P101	11/11/2014	Ruby	Aber	Female	Adult
P102	11/11/2014	Pablo	Aber	Male	Sub-adult
P103	11/11/2014	Penny	Aber	Female	Adult
P104	11/11/2014	Skittles	Marsh	Male	Adult
P105	11/11/2014	Rata	Marsh	Male	Foal
P106	11/11/2014	Polo	Marsh	Female	Adult
P107	11/11/2014	Gwen	Marsh	Female	Adult
P108	11/11/2014	Rata	Marsh	Male	Foal
P109	11/11/2014	Larissa	Marsh	Female	Adult
P110	12/11/2014	Galaxy	Marsh	Female	Adult
P111	12/11/2014	Candy	Marsh	Female	Adult
P114	12/11/2014	Poppy	Valley	Female	Adult
P115	12/11/2014	Norm	Valley	Male	Adult
P116	12/11/2014	Prince	Valley	Male	Foal
P117	12/11/2014	Rawn	Valley	Female	Adult
P118	12/11/2014	Anwen	Valley	Female	Adult
P119	12/11/2014	Frank	Valley	Male	Sub-adult
P12	21/08/2014	Tiger	Valley	Female	Adult
P121	12/11/2014	Jellybean	Valley	Female	Sub-adult
P122	13/11/2014	Ruby	Aber	Female	Adult
P123	13/11/2014	Penny	Aber	Female	Adult
P124	13/11/2014	Vancouver	Aber	Female	Adult
P127	13/11/2014	Carys	Aber	Female	Adult
P128	13/11/2014	Toby	Aber	Male	Adult
P13	21/08/2014	Frank	Valley	Male	Sub-adult
P130	13/11/2014	Rhian	Aber	Female	Adult
P131	13/11/2014	Rory	Aber	Female	Adult
P132	13/11/2014	Penny	Aber	Female	Adult
P133	13/11/2014	Eugenie	Aber	Female	Foal
P134	13/11/2014	Sharapova	Marsh	Female	Foal
P135	13/11/2014	Emerald	Marsh	Female	Adult
P136	14/11/2014	Jellybean	Valley	Female	Sub-adult
P137	14/11/2014	Rawn	Valley	Female	Adult
P138	14/11/2014	Tiger	Valley	Female	Adult
P139	14/11/2014	Norm	Valley	Male	Adult
P14	21/08/2014	Jellybean	Valley	Female	Sub-adult
P140	14/11/2014	Prince	Valley	Male	Foal
P141	14/11/2014	Anwen	Valley	Female	Adult
P142	14/11/2014	Frank	Valley	Male	Sub-adult
P143	14/11/2014	Poppy	Valley	Female	Adult
P144	14/11/2014	Chocolate	Marsh	Female	Foal
P145	14/11/2014	Luna	Marsh	Female	Sub-adult
P146	14/11/2014	Larissa	Marsh	Female	Adult
P147	14/11/2014	Farthing	Marsh	Female	Adult
P148	14/11/2014	Limpy	Marsh	Male	Foal
P149	14/11/2014	Larissa	Marsh	Female	Adult
P15	21/08/2014	Norm	Valley	Male	Adult
P16	21/08/2014	Polo	Marsh	Female	Adult
P17	27/08/2014	Candy	Marsh	Female	Adult
P18	27/08/2014	Skittles	Marsh	Male	Adult
P2	21/08/2014	Emerald	Marsh	Female	Adult
P20	27/08/2014	Farthing	Marsh	Female	Adult
P21	27/08/2014	Rata	Marsh	Male	Foal
P22	27/08/2014	Gwen	Marsh	Female	Adult
P24	27/08/2014	Polo	Marsh	Female	Adult
P25	27/08/2014	Luna	Marsh	Female	Sub-adult
P26	27/08/2014	Galaxy	Marsh	Female	Adult
P29	27/08/2014	Anwen	Valley	Female	Adult
P3	21/08/2014	Penny	Aber	Female	Adult
P30	27/08/2014	Frank	Valley	Male	Sub-adult
P31	27/08/2014	Jellybean	Valley	Female	Sub-adult
P32	27/08/2014	Prince	Valley	Male	Foal
P33	27/08/2014	Rawn	Valley	Female	Adult
P34	27/08/2014	Norm	Valley	Male	Adult
P35	27/08/2014	Vancouver	Aber	Female	Adult
P36	27/08/2014	Rory	Aber	Female	Adult
P37	27/08/2014	Rhian	Aber	Female	Adult
P38	27/08/2014	Carys	Aber	Female	Adult
P4	21/08/2014	Sharapova	Marsh	Female	Foal
P40	10/09/2014	Rory	Aber	Female	Adult
P41	10/09/2014	Eugenie	Aber	Female	Foal
P42	10/09/2014	Pablo	Aber	Male	Sub-adult
P43	10/09/2014	Vancouver	Aber	Female	Adult
P44	10/09/2014	Carys	Aber	Female	Adult
P48	10/09/2014	Toby	Aber	Male	Adult
P49	10/09/2014	Candy	Marsh	Female	Adult
P5	21/08/2014	Skittles	Marsh	Male	Adult
P6	21/08/2014	Chocolate	Marsh	Female	Foal
P67	31/10/2014	Skittles	Marsh	Male	Adult
P69	31/10/2014	Galaxy	Marsh	Female	Adult
P7	21/08/2014	Limpy	Marsh	Male	Foal
P70	31/10/2014	Chocolate	Marsh	Female	Foal
P71	31/10/2014	Polo	Marsh	Female	Adult
P72	31/10/2014	Luna	Marsh	Female	Sub-adult
P74	31/10/2014	Limpy	Marsh	Male	Foal
P75	31/10/2014	Gwen	Marsh	Female	Adult
P76	01/11/2014	Candy	Marsh	Female	Adult
P78	01/11/2014	Larissa	Marsh	Female	Adult
P79	01/11/2014	Poppy	Valley	Female	Adult
P8	21/08/2014	Polo	Marsh	Female	Adult
P80	01/11/2014	Norm	Valley	Male	Adult
P81	01/11/2014	Jellybean	Valley	Female	Sub-adult
P82	01/11/2014	Tiger	Valley	Female	Adult
P83	01/11/2014	Rawn	Valley	Female	Adult
P84	01/11/2014	Frank	Valley	Male	Sub-adult
P86	02/11/2014	Rhian	Aber	Female	Adult
P87	02/11/2014	Sharapova	Marsh	Female	Foal
P89	02/11/2014	Emerald	Marsh	Female	Adult
P9	21/08/2014	Farthing	Marsh	Female	Adult
P90	05/11/2014	Vancouver	Aber	Female	Adult
P91	05/11/2014	Emerald	Marsh	Female	Adult
P92	05/11/2014	Sharapova	Marsh	Female	Foal
P93	05/11/2014	Eugenie	Aber	Female	Foal
P94	05/11/2014	Larissa	Marsh	Female	Adult
P97	05/11/2014	Carys	Aber	Female	Adult
P98	05/11/2014	Toby	Aber	Male	Adult
P99	05/11/2014	Pablo	Aber	Male	Sub-adult
